# Supplementary material for: Vaccines elicit highly conserved cellular immunity to SARS-CoV-2 Omicron
Source: Nature. 2022 Jan 31;603(7901):493–6. doi: 10.1038/s41586-022-04465-y (PMC8930761; doi:10.1038/s41586-022-04465-y)
Supplement: Supplementary file 2 — Peptide sequences for WA1/2020 and Omicron spike. [file 41586_2022_4465_MOESM2_ESM.xlsx]

## Sheet: Supplementary Table 1. Peptide 
Supplementary Table 1. Peptide sequences for WA1/2020 and Omicron spike
	Pos. No.	WT Sequence		Pos. No.	Omicron Sequence
	1	MFVFLVLLPLVSSQCV		1	MFVFLVLLPLVSSQCV
	2	VLLPLVSSQCVNLTTR		2	VLLPLVSSQCVNLTTR
	3	VSSQCVNLTTRTQLPP		3	VSSQCVNLTTRTQLPP
	4	VNLTTRTQLPPAYTNS		4	VNLTTRTQLPPAYTNS
	5	RTQLPPAYTNSFTRGV		5	RTQLPPAYTNSFTRGV
	6	PAYTNSFTRGVYYPDK		6	PAYTNSFTRGVYYPDK
	7	SFTRGVYYPDKVFRSS		7	SFTRGVYYPDKVFRSS
	8	VYYPDKVFRSSVLHST		8	VYYPDKVFRSSVLHST
	9	KVFRSSVLHSTQDLFL		9	KVFRSSVLHSTQDLFL
	10	SVLHSTQDLFLPFFSN		10	SVLHSTQDLFLPFFSN
	11	TQDLFLPFFSNVTWFH		11	TQDLFLPFFSNVTWFH
	12	LPFFSNVTWFHAIHVS		12	LPFFSNVTWFHVISGT
	13	NVTWFHAIHVSGTNGT		13	NVTWFHVISGTNGTKR
	14	HAIHVSGTNGTKRFDN		14	HVISGTNGTKRFDNPV
	15	SGTNGTKRFDNPVLPF		15	SGTNGTKRFDNPVLPF
	16	TKRFDNPVLPFNDGVY		16	TKRFDNPVLPFNDGVY
	17	NPVLPFNDGVYFASTE		17	VLPFNDGVYFASIEKS
	18	FNDGVYFASTEKSNII		18	DGVYFASIEKSNIIRG
	19	YFASTEKSNIIRGWIF		19	ASIEKSNIIRGWIFGT
	20	EKSNIIRGWIFGTTLD		20	EKSNIIRGWIFGTTLD
	21	IRGWIFGTTLDSKTQS		21	IRGWIFGTTLDSKTQS
	22	FGTTLDSKTQSLLIVN		22	FGTTLDSKTQSLLIVN
	23	DSKTQSLLIVNNATNV		23	DSKTQSLLIVNNATNV
	24	SLLIVNNATNVVIKVC		24	SLLIVNNATNVVIKVC
	25	NNATNVVIKVCEFQFC		25	NNATNVVIKVCEFQFC
	26	VVIKVCEFQFCNDPFL		26	VVIKVCEFQFCNDPFL
	27	CEFQFCNDPFLGVYYH		27	IKVCEFQFCNDPFLDH
	28	CNDPFLGVYYHKNNKS		28	FQFCNDPFLDHKNNKS
	29	LGVYYHKNNKSWMESE		29	DPFLDHKNNKSWMESE
	30	HKNNKSWMESEFRVYS		30	HKNNKSWMESEFRVYS
	31	SWMESEFRVYSSANNC		31	SWMESEFRVYSSANNC
	32	EFRVYSSANNCTFEYV		32	EFRVYSSANNCTFEYV
	33	SSANNCTFEYVSQPFL		33	SSANNCTFEYVSQPFL
	34	CTFEYVSQPFLMDLEG		34	CTFEYVSQPFLMDLEG
	35	VSQPFLMDLEGKQGNF		35	VSQPFLMDLEGKQGNF
	36	LMDLEGKQGNFKNLRE		36	LMDLEGKQGNFKNLRE
	37	GKQGNFKNLREFVFKN		37	GKQGNFKNLREFVFKN
	38	FKNLREFVFKNIDGYF		38	FKNLREFVFKNIDGYF
	39	EFVFKNIDGYFKIYSK		39	EFVFKNIDGYFKIYSK
	40	NIDGYFKIYSKHTPIN		40	NIDGYFKIYSKHTPII
	41	FKIYSKHTPINLVRDL		41	FKIYSKHTPIIVEPER
	42	KHTPINLVRDLPQGFS		42	KHTPIIVEPERDLPQG
	43	NLVRDLPQGFSALEPL		43	IVEPERDLPQGFSALE
	44	LPQGFSALEPLVDLPI		44	LPQGFSALEPLVDLPI
	45	SALEPLVDLPIGINIT		45	SALEPLVDLPIGINIT
	46	LVDLPIGINITRFQTL		46	LVDLPIGINITRFQTL
	47	IGINITRFQTLLALHR		47	IGINITRFQTLLALHR
	48	TRFQTLLALHRSYLTP		48	TRFQTLLALHRSYLTP
	49	LLALHRSYLTPGDSSS		49	LLALHRSYLTPGDSSS
	50	RSYLTPGDSSSGWTAG		50	RSYLTPGDSSSGWTAG
	51	PGDSSSGWTAGAAAYY		51	PGDSSSGWTAGAAAYY
	52	SGWTAGAAAYYVGYLQ		52	SGWTAGAAAYYVGYLQ
	53	GAAAYYVGYLQPRTFL		53	GAAAYYVGYLQPRTFL
	54	YVGYLQPRTFLLKYNE		54	YVGYLQPRTFLLKYNE
	55	QPRTFLLKYNENGTIT		55	QPRTFLLKYNENGTIT
	56	LLKYNENGTITDAVDC		56	LLKYNENGTITDAVDC
	57	ENGTITDAVDCALDPL		57	ENGTITDAVDCALDPL
	58	TDAVDCALDPLSETKC		58	TDAVDCALDPLSETKC
	59	CALDPLSETKCTLKSF		59	CALDPLSETKCTLKSF
	60	LSETKCTLKSFTVEKG		60	LSETKCTLKSFTVEKG
	61	CTLKSFTVEKGIYQTS		61	CTLKSFTVEKGIYQTS
	62	FTVEKGIYQTSNFRVQ		62	FTVEKGIYQTSNFRVQ
	63	GIYQTSNFRVQPTESI		63	GIYQTSNFRVQPTESI
	64	SNFRVQPTESIVRFPN		64	SNFRVQPTESIVRFPN
	65	QPTESIVRFPNITNLC		65	QPTESIVRFPNITNLC
	66	IVRFPNITNLCPFGEV		66	ESIVRFPNITNLCPFD
	67	NITNLCPFGEVFNATR		67	FPNITNLCPFDEVFNA
	68	CPFGEVFNATRFASVY		68	NLCPFDEVFNATRFAS
	69	VFNATRFASVYAWNRK		69	DEVFNATRFASVYAWN
	70	RFASVYAWNRKRISNC		70	VFNATRFASVYAWNRK
	71	YAWNRKRISNCVADYS		71	RFASVYAWNRKRISNC
	72	KRISNCVADYSVLYNS		72	YAWNRKRISNCVADYS
	73	CVADYSVLYNSASFST		73	SNCVADYSVLYNLAPF
	74	SVLYNSASFSTFKCYG		74	DYSVLYNLAPFFTFKC
	75	SASFSTFKCYGVSPTK		75	YNLAPFFTFKCYGVSP
	76	TFKCYGVSPTKLNDLC		76	FFTFKCYGVSPTKLND
	77	GVSPTKLNDLCFTNVY		77	TFKCYGVSPTKLNDLC
	78	KLNDLCFTNVYADSFV		78	GVSPTKLNDLCFTNVY
	79	CFTNVYADSFVIRGDE		79	KLNDLCFTNVYADSFV
	80	YADSFVIRGDEVRQIA		80	CFTNVYADSFVIRGDE
	81	VIRGDEVRQIAPGQTG		81	YADSFVIRGDEVRQIA
	82	EVRQIAPGQTGKIADY		82	VIRGDEVRQIAPGQTG
	83	APGQTGKIADYNYKLP		83	GDEVRQIAPGQTGNIA
	84	GKIADYNYKLPDDFTG		84	QIAPGQTGNIADYNYK
	85	YNYKLPDDFTGCVIAW		85	QTGNIADYNYKLPDDF
	86	PDDFTGCVIAWNSNNL		86	YNYKLPDDFTGCVIAW
	87	GCVIAWNSNNLDSKVG		87	FTGCVIAWNSNKLDSK
	88	WNSNNLDSKVGGNYNY		88	IAWNSNKLDSKVSGNY
	89	LDSKVGGNYNYLYRLF		89	NKLDSKVSGNYNYLYR
	90	GGNYNYLYRLFRKSNL		90	KVSGNYNYLYRLFRKS
	91	YLYRLFRKSNLKPFER		91	YLYRLFRKSNLKPFER
	92	FRKSNLKPFERDISTE		92	FRKSNLKPFERDISTE
	93	LKPFERDISTEIYQAG		93	LKPFERDISTEIYQAG
	94	RDISTEIYQAGSTPCN		94	FERDISTEIYQAGNKP
	95	EIYQAGSTPCNGVEGF		95	STEIYQAGNKPCNGVA
	96	GSTPCNGVEGFNCYFP		96	QAGNKPCNGVAGFNCY
	97	NGVEGFNCYFPLQSYG		97	PCNGVAGFNCYFPLKS
	98	FNCYFPLQSYGFQPTN		98	AGFNCYFPLKSYSFRP
	99	PLQSYGFQPTNGVGYQ		99	YFPLKSYSFRPTYGVG
	100	GFQPTNGVGYQPYRVV		100	SYSFRPTYGVGHQPYR
	101	NGVGYQPYRVVVLSFE		101	PTYGVGHQPYRVVVLS
	102	QPYRVVVLSFELLHAP		102	QPYRVVVLSFELLHAP
	103	VVLSFELLHAPATVCG		103	VVLSFELLHAPATVCG
	104	ELLHAPATVCGPKKST		104	ELLHAPATVCGPKKST
	105	PATVCGPKKSTNLVKN		105	PATVCGPKKSTNLVKN
	106	GPKKSTNLVKNKCVNF		106	GPKKSTNLVKNKCVNF
	107	TNLVKNKCVNFNFNGL		107	TNLVKNKCVNFNFNGL
	108	NKCVNFNFNGLTGTGV		108	VKNKCVNFNFNGLKGT
	109	FNFNGLTGTGVLTESN		109	VNFNFNGLKGTGVLTE
	110	LTGTGVLTESNKKFLP		110	NGLKGTGVLTESNKKF
	111	VLTESNKKFLPFQQFG		111	VLTESNKKFLPFQQFG
	112	NKKFLPFQQFGRDIAD		112	NKKFLPFQQFGRDIAD
	113	PFQQFGRDIADTTDAV		113	PFQQFGRDIADTTDAV
	114	GRDIADTTDAVRDPQT		114	GRDIADTTDAVRDPQT
	115	DTTDAVRDPQTLEILD		115	DTTDAVRDPQTLEILD
	116	VRDPQTLEILDITPCS		116	VRDPQTLEILDITPCS
	117	TLEILDITPCSFGGVS		117	TLEILDITPCSFGGVS
	118	DITPCSFGGVSVITPG		118	DITPCSFGGVSVITPG
	119	SFGGVSVITPGTNTSN		119	SFGGVSVITPGTNTSN
	120	SVITPGTNTSNQVAVL		120	SVITPGTNTSNQVAVL
	121	GTNTSNQVAVLYQDVN		121	GTNTSNQVAVLYQGVN
	122	NQVAVLYQDVNCTEVP		122	NQVAVLYQGVNCTEVP
	123	LYQDVNCTEVPVAIHA		123	LYQGVNCTEVPVAIHA
	124	NCTEVPVAIHADQLTP		124	NCTEVPVAIHADQLTP
	125	PVAIHADQLTPTWRVY		125	PVAIHADQLTPTWRVY
	126	ADQLTPTWRVYSTGSN		126	ADQLTPTWRVYSTGSN
	127	PTWRVYSTGSNVFQTR		127	PTWRVYSTGSNVFQTR
	128	YSTGSNVFQTRAGCLI		128	YSTGSNVFQTRAGCLI
	129	NVFQTRAGCLIGAEHV		129	QTRAGCLIGAEYVNNS
	130	RAGCLIGAEHVNNSYE		130	CLIGAEYVNNSYECDI
	131	IGAEHVNNSYECDIPI		131	EYVNNSYECDIPIGAG
	132	VNNSYECDIPIGAGIC		132	VNNSYECDIPIGAGIC
	133	ECDIPIGAGICASYQT		133	ECDIPIGAGICASYQT
	134	IGAGICASYQTQTNSP		134	IPIGAGICASYQTQTK
	135	CASYQTQTNSPRRARS		135	GICASYQTQTKSHRRA
	136	TQTNSPRRARSVASQS		136	YQTQTKSHRRARSVAS
	137	PRRARSVASQSIIAYT		137	KSHRRARSVASQSIIA
	138	SVASQSIIAYTMSLGA		138	SVASQSIIAYTMSLGA
	139	SIIAYTMSLGAENSVA		139	SIIAYTMSLGAENSVA
	140	TMSLGAENSVAYSNNS		140	TMSLGAENSVAYSNNS
	141	AENSVAYSNNSIAIPT		141	AENSVAYSNNSIAIPT
	142	AYSNNSIAIPTNFTIS		142	AYSNNSIAIPTNFTIS
	143	SIAIPTNFTISVTTEI		143	SIAIPTNFTISVTTEI
	144	TNFTISVTTEILPVSM		144	TNFTISVTTEILPVSM
	145	SVTTEILPVSMTKTSV		145	SVTTEILPVSMTKTSV
	146	ILPVSMTKTSVDCTMY		146	ILPVSMTKTSVDCTMY
	147	MTKTSVDCTMYICGDS		147	MTKTSVDCTMYICGDS
	148	VDCTMYICGDSTECSN		148	VDCTMYICGDSTECSN
	149	YICGDSTECSNLLLQY		149	YICGDSTECSNLLLQY
	150	STECSNLLLQYGSFCT		150	STECSNLLLQYGSFCT
	151	NLLLQYGSFCTQLNRA		151	CSNLLLQYGSFCTQLK
	152	YGSFCTQLNRALTGIA		152	LQYGSFCTQLKRALTG
	153	TQLNRALTGIAVEQDK		153	FCTQLKRALTGIAVEQ
	154	ALTGIAVEQDKNTQEV		154	KRALTGIAVEQDKNTQ
	155	AVEQDKNTQEVFAQVK		155	ALTGIAVEQDKNTQEV
	156	KNTQEVFAQVKQIYKT		156	AVEQDKNTQEVFAQVK
	157	VFAQVKQIYKTPPIKD		157	KNTQEVFAQVKQIYKT
	158	KQIYKTPPIKDFGGFN		158	VFAQVKQIYKTPPIKD
	159	TPPIKDFGGFNFSQIL		159	QVKQIYKTPPIKYFGG
	160	DFGGFNFSQILPDPSK		160	YKTPPIKYFGGFNFSQ
	161	NFSQILPDPSKPSKRS		161	IKYFGGFNFSQILPDP
	162	LPDPSKPSKRSFIEDL		162	NFSQILPDPSKPSKRS
	163	KPSKRSFIEDLLFNKV		163	LPDPSKPSKRSFIEDL
	164	SFIEDLLFNKVTLADA		164	KPSKRSFIEDLLFNKV
	165	LLFNKVTLADAGFIKQ		165	SFIEDLLFNKVTLADA
	166	VTLADAGFIKQYGDCL		166	LLFNKVTLADAGFIKQ
	167	AGFIKQYGDCLGDIAA		167	VTLADAGFIKQYGDCL
	168	QYGDCLGDIAARDLIC		168	AGFIKQYGDCLGDIAA
	169	LGDIAARDLICAQKFN		169	QYGDCLGDIAARDLIC
	170	ARDLICAQKFNGLTVL		170	IAARDLICAQKFKGLT
	171	CAQKFNGLTVLPPLLT		171	LICAQKFKGLTVLPPL
	172	NGLTVLPPLLTDEMIA		172	KFKGLTVLPPLLTDEM
	173	LPPLLTDEMIAQYTSA		173	LPPLLTDEMIAQYTSA
	174	TDEMIAQYTSALLAGT		174	TDEMIAQYTSALLAGT
	175	AQYTSALLAGTITSGW		175	AQYTSALLAGTITSGW
	176	ALLAGTITSGWTFGAG		176	ALLAGTITSGWTFGAG
	177	TITSGWTFGAGAALQI		177	TITSGWTFGAGAALQI
	178	WTFGAGAALQIPFAMQ		178	WTFGAGAALQIPFAMQ
	179	GAALQIPFAMQMAYRF		179	GAALQIPFAMQMAYRF
	180	IPFAMQMAYRFNGIGV		180	IPFAMQMAYRFNGIGV
	181	QMAYRFNGIGVTQNVL		181	QMAYRFNGIGVTQNVL
	182	FNGIGVTQNVLYENQK		182	FNGIGVTQNVLYENQK
	183	VTQNVLYENQKLIANQ		183	VTQNVLYENQKLIANQ
	184	LYENQKLIANQFNSAI		184	LYENQKLIANQFNSAI
	185	KLIANQFNSAIGKIQD		185	KLIANQFNSAIGKIQD
	186	QFNSAIGKIQDSLSST		186	QFNSAIGKIQDSLSST
	187	IGKIQDSLSSTASALG		187	IGKIQDSLSSTASALG
	188	DSLSSTASALGKLQDV		188	DSLSSTASALGKLQDV
	189	TASALGKLQDVVNQNA		189	SSTASALGKLQDVVNH
	190	GKLQDVVNQNAQALNT		190	ALGKLQDVVNHNAQAL
	191	VVNQNAQALNTLVKQL		191	QDVVNHNAQALNTLVK
	192	AQALNTLVKQLSSNFG		192	HNAQALNTLVKQLSSK
	193	TLVKQLSSNFGAISSV		193	LNTLVKQLSSKFGAIS
	194	LSSNFGAISSVLNDIL		194	KQLSSKFGAISSVLND
	195	GAISSVLNDILSRLDK		195	KFGAISSVLNDIFSRL
	196	VLNDILSRLDKVEAEV		196	SSVLNDIFSRLDKVEA
	197	LSRLDKVEAEVQIDRL		197	DIFSRLDKVEAEVQID
	198	KVEAEVQIDRLITGRL		198	KVEAEVQIDRLITGRL
	199	VQIDRLITGRLQSLQT		199	VQIDRLITGRLQSLQT
	200	LITGRLQSLQTYVTQQ		200	LITGRLQSLQTYVTQQ
	201	LQSLQTYVTQQLIRAA		201	LQSLQTYVTQQLIRAA
	202	TYVTQQLIRAAEIRAS		202	TYVTQQLIRAAEIRAS
	203	QLIRAAEIRASANLAA		203	QLIRAAEIRASANLAA
	204	AEIRASANLAATKMSE		204	AEIRASANLAATKMSE
	205	SANLAATKMSECVLGQ		205	SANLAATKMSECVLGQ
	206	ATKMSECVLGQSKRVD		206	ATKMSECVLGQSKRVD
	207	ECVLGQSKRVDFCGKG		207	ECVLGQSKRVDFCGKG
	208	QSKRVDFCGKGYHLMS		208	QSKRVDFCGKGYHLMS
	209	DFCGKGYHLMSFPQSA		209	DFCGKGYHLMSFPQSA
	210	GYHLMSFPQSAPHGVV		210	GYHLMSFPQSAPHGVV
	211	SFPQSAPHGVVFLHVT		211	SFPQSAPHGVVFLHVT
	212	APHGVVFLHVTYVPAQ		212	APHGVVFLHVTYVPAQ
	213	VFLHVTYVPAQEKNFT		213	VFLHVTYVPAQEKNFT
	214	TYVPAQEKNFTTAPAI		214	TYVPAQEKNFTTAPAI
	215	QEKNFTTAPAICHDGK		215	QEKNFTTAPAICHDGK
	216	TTAPAICHDGKAHFPR		216	TTAPAICHDGKAHFPR
	217	ICHDGKAHFPREGVFV		217	ICHDGKAHFPREGVFV
	218	KAHFPREGVFVSNGTH		218	KAHFPREGVFVSNGTH
	219	REGVFVSNGTHWFVTQ		219	REGVFVSNGTHWFVTQ
	220	VSNGTHWFVTQRNFYE		220	VSNGTHWFVTQRNFYE
	221	HWFVTQRNFYEPQIIT		221	HWFVTQRNFYEPQIIT
	222	QRNFYEPQIITTDNTF		222	QRNFYEPQIITTDNTF
	223	EPQIITTDNTFVSGNC		223	EPQIITTDNTFVSGNC
	224	TTDNTFVSGNCDVVIG		224	TTDNTFVSGNCDVVIG
	225	FVSGNCDVVIGIVNNT		225	FVSGNCDVVIGIVNNT
	226	CDVVIGIVNNTVYDPL		226	CDVVIGIVNNTVYDPL
	227	GIVNNTVYDPLQPELD		227	GIVNNTVYDPLQPELD
	228	TVYDPLQPELDSFKEE		228	TVYDPLQPELDSFKEE
	229	LQPELDSFKEELDKYF		229	LQPELDSFKEELDKYF
	230	DSFKEELDKYFKNHTS		230	DSFKEELDKYFKNHTS
	231	ELDKYFKNHTSPDVDL		231	ELDKYFKNHTSPDVDL
	232	FKNHTSPDVDLGDISG		232	FKNHTSPDVDLGDISG
	233	SPDVDLGDISGINASV		233	SPDVDLGDISGINASV
	234	LGDISGINASVVNIQK		234	LGDISGINASVVNIQK
	235	GINASVVNIQKEIDRL		235	GINASVVNIQKEIDRL
	236	VVNIQKEIDRLNEVAK		236	VVNIQKEIDRLNEVAK
	237	KEIDRLNEVAKNLNES		237	KEIDRLNEVAKNLNES
	238	LNEVAKNLNESLIDLQ		238	LNEVAKNLNESLIDLQ
	239	KNLNESLIDLQELGKY		239	KNLNESLIDLQELGKY
	240	SLIDLQELGKYEQYIK		240	SLIDLQELGKYEQYIK
	241	QELGKYEQYIKWPWYI		241	QELGKYEQYIKWPWYI
	242	YEQYIKWPWYIWLGFI		242	YEQYIKWPWYIWLGFI
	243	KWPWYIWLGFIAGLIA		243	KWPWYIWLGFIAGLIA
	244	IWLGFIAGLIAIVMVT		244	IWLGFIAGLIAIVMVT
	245	IAGLIAIVMVTIMLCC		245	IAGLIAIVMVTIMLCC
	246	AIVMVTIMLCCMTSCC		246	AIVMVTIMLCCMTSCC
	247	TIMLCCMTSCCSCLKG		247	TIMLCCMTSCCSCLKG
	248	CMTSCCSCLKGCCSCG		248	CMTSCCSCLKGCCSCG
	249	CSCLKGCCSCGSCCKF		249	CSCLKGCCSCGSCCKF
	250	GCCSCGSCCKFDEDDS		250	GCCSCGSCCKFDEDDS
	251	GSCCKFDEDDSEPVLK		251	GSCCKFDEDDSEPVLK
	252	FDEDDSEPVLKGVKLH		252	FDEDDSEPVLKGVKLH
	253	DDSEPVLKGVKLHYT		253	DDSEPVLKGVKLHYT
